# Supplementary material for: Targeted capture enrichment followed by NGS: development and validation of a single comprehensive NIPT for chromosomal aneuploidies, microdeletion syndromes and monogenic diseases
Source: Mol Cytogenet. 2019 Nov 21;12:48. doi: 10.1186/s13039-019-0459-8 (PMC6873497; doi:10.1186/s13039-019-0459-8)
Supplement: Supplementary file 4 — Additional file 4: Table S3. List of 50 monogenic diseases screened by comprehensive NIPT. Targeted mutations covered are outlined along with detection frequencies in corresponding populations [file 13039_2019_459_MOESM4_ESM.xlsx]

## Sheet: Sheet1
Condition		Gene	Mutations	Det Freq	Area	References
3 Methylcrotonyl CoA Carboxylase Deficiency 1		MCCC1	c.1310T>C (p.Leu437Pro) c.1155A>C (p.Arg385Ser)	28% >35%	European population General population	Baumgartner, M. R. et al. (2001); Fonseca, H. et al.(2016); Grünert, S. C. et al. (2012)
3 Methylcrotonyl CoA Carboxylase Deficiency 2		MCCC2	c.295G>C (p.Glu99Gln) c.464G>A (p.Arg155Gln) c.499T>C (p.Cys167Arg) c.569A>G (p.His190Arg) c.803G>C (p.Arg268Thr) c.838G>T (p.Asp280Tyr) c.929C>G (p.Pro310Arg) c.1309A>G (p.Ile437Val)	>35%	General population	Baumgartner, M. R. et al. (2001); Fonseca, H. et al.(2016); Grünert, S. C. et al. (2012)
Abetalipoproteinemia		MTTP	c.2593G>T (p.Gly865Ter)	0.95	Ashkenazi Jewish	Benayoun, L. et al. (2007)
Arthrogryposis Mental Retardation Seizures		SLC35A3	c.514C>T (p.Gln172Ter)	>50%	Ashkenazi Jewish	Edvardson, S. et al. (2013)
Autosomal recessive polycystic kidney disease		PKHD1	c.10658T>C (p.Ile3553Thr) c.10444C>T (p.Arg3482Cys) c.10412T>G (p.Val3471Gly) c.10219C>T (p.Gln3407Ter) c.10174C>T (p.Gln3392Ter) c.9689delA (p.Asp3230Valfs) c.9530T>C (p.Ile3177Thr) c.9053C>T (p.Ser3018Phe) c.8870T>C (p.Ile2957Thr) c.8581A>G (p.Ser2861Gly) c.8011C>T (p.Arg2671Ter) c.6992T>A (p.Ile2331Lys) c.5895dupA (p.Leu1966Thrfs) c.5513A>G (p.Tyr1838Cys) c.5236+1G>A c.4991C>T (p.Ser1664Phe) c…	90% 69% 70%	Ashkenazi Jewish General population Caucasian	Sweeney, W. E. & Avner, E. D. (1993); Shi, L. et al.(2017).
Bardet Biedl syndrome 12		BBS12	c.335_337delTAG (p.Val113del) c.865G>C (p.Ala289Pro) c.1063C>T (p.Arg355Ter) c.1483_1484delGA (p.Glu495Argfs)	>50%	European population	Stoetzel, C. et al. (2007); Burstedt, M. et al. (2013); Burstedt, M. S. et al. (2001); Muller, J. et al. (2010)
HEMOGLOBINOPATHIES	Beta thalassemia	HBB	c.316-3C>G c.316-3C>A c.316-106C>G c.316-146T>G c.93-21G>A c.92+6T>C c.75T>A (p.Gly25=) c.-29G>A c.-50A>C c.-78A>G c.-50-29A>G c.-80T>A c.-81A>G c.-136C>G c.-137C>A c.-137C>G c.-50-88C>T_c.-138C>T c.-138C>A c.316-197C>T c.92+5G>T c.92+5G>A c.383_385delAGG (p.Gln128_Ala129delinsPro) c.316-2A>G c.316-2A>C c.315+1G>A c.287dupA (p.Leu97Alafs) c.271G>T (p.Glu91Ter) c.257T>C (p.Phe86Ser) c.251delG (p.G…	91-95% 91-95% 91-95% 91-95% 75-80%	Mediterranean Middle-Eastern Thai Chinese African-American	Origa, R. (2000)
	Sickle-cell diseases		c.80A>G (p.Glu27Gly) c.247A>G (p.Lys83Glu) c.82G>T (p.Ala28Ser) c.4G>T (p.Val2Leu) c.70G>T (p.Val24Phe) c.103G>T (p.Val35Phe) c.263C>T (p.Thr88Ile) c.19G>A (p.Glu7Lys) c.220G>A (p.Asp74Asn) c.364G>C (p.Glu122Gln) c.79G>A (p.Glu27Lys) c.184A>G (p.Lys62Glu) c.364G>A (p.Glu122Lys) c.184A>C (p.Lys62Gln) c.20A>T (p.Glu7Val)	1	Severe pathogenic alleles	Rees, D. C., Williams, T. N. & Gladwin, M. T. (2010); Stuart, M. J. & Nagel, R. L. (2004); Leung, A. K. C. et al. (Springer Berlin Heidelberg, 2009)
Canavan disease		ASPA	c.433-2A>G c.693C>A (p.Tyr231Ter) c.854A>C (p.Glu285Ala) c.914C>A (p.Ala305Glu)	97-98% 60%	Ashkenazi Jewish European population	Feigenbaum, A. et al. (2004); Kaul, R. et al. (1994); Matalon, R. & Matalon, K. M. (Elsevier, 2015)
Choreacanthocytosis		VPS13A	c.6059delC (p.Pro2020fs)	0.6667	Ashkenazi Jewish (founder)	Rampoldi, L. et al. (2001); Dobson-Stone, C. et al. (2002); Siegl, C. et al. (2013); Lossos, A. et al. (2005)
Crigler Najjar syndrome, Type I		UGT1A1	c.433-2A>G c.693C>A (p.Tyr231Ter) c.854A>C (p.Glu285Ala) c.914C>A (p.Ala305Glu)	>99% >70%	Tunisia (founder) Sardinia	Francoual, J. et al. (2002)
Cystic fibrosis		CFTR	c.1000C>T (p.Arg334Trp) c.489+1G>T c.165-1G>A c.170G>A (p.Trp57Ter) c.171G>A (p.Trp57Ter) c.175dupA (p.Arg59Lysfs) c.178G>T (p.Glu60Ter) c.200C>T (p.Pro67Leu) c.223C>T (p.Arg75Ter) c.233dupT (p.Trp79Leufs) c.254G>A (p.Gly85Glu) c.262_263delTT (p.Leu88Ilefs) c.263T>G (p.Leu88Ter) c.271G>A (p.Gly91Arg) c.273+1G>A c.273+3A>C c.274-1G>A c.274G>A (p.Glu92Lys) c.274G>T (p.Glu92Ter) c.292C>T (p.Gln98Ter…	>75% >70% >70%	General population European population US population	Farrell, P. M. (2008); Elliott, A. M. et al. (2012); Bobadilla, J. L., et al. (2002)
Factor V Leiden thrombophilia		F5	c.1601G>A (p.Arg534Gln)	1	General population	Kujovich, J. L. (2011)
				1	European population
				1	US (caucasian)
				1	US (African-American)
				1	US (Hispanic)
Factor XI deficiency		F11	c.400C>T (p.Gln134Ter) c.403G>T (p.Glu135Ter) c.408C>A (p.Cys136Ter) c.901T>C (p.Phe301Leu)	>95%	Ashkenazi Jewish	Peretz, H. et al. (2013); Asakai, R., et al. (1991); Shpilberg, O. et al.(1995)
Familial dysautonomia		IKBKAP	c.2741C>T (p.Pro914Leu) c.2204+6T>C c.2087G>C (p.Arg696Pro)	>99.5%	Ashkenazi Jewish	Chaverra, M. et al. (2017); Shohat, M. & Weisz Hubshman, M. (2003); Peters, N. et al. (Springer Berlin Heidelberg, 2009)
Familial Mediterranean fever		MEFV	c.1437C>G (p.Phe479Leu) c.2177T>C (p.Val726Ala) c.2082G>A (p.Met694Ile) c.2080A>G (p.Met694Val) c.2076_2078delAAT (p.Ile692del) c.2040G>C (p.Met680Ile) c.2040G>A (p.Met680Ile) c.1958G>A (p.Arg653His)	>70% >85% >75% 64%	Mediterranean Middle Eastern Cypriot Turkish	Fujikura, K. (2015); Shohat, M. (2000); Neocleous, V. et al. (2015); Ben-Chetrit, E. & Touitou, I. (2009); Mikula, M. et al. (2008)
Fanconi anemia (FANCG-related)		FANCG	c.1480+1G>C c.925-2A>G c.307+1G>C	>80% >65% >80%	French-Canadian Korean/Japanese Portuguese-Brazilian	Auerbach, A. D. et al. (2003); Mehta, P. A. & Tolar, J. (2002); Fanconi Anemia: Guidelines for Diagnosis and Management, Fourth Edition (2014)
Glycine encephalopathy (GLDC-related)		GLDC	c.2284G>A (p.Gly762Arg) c.1691G>T (p.Ser564Ile)	78% 10%	Finland General population	Van Hove, J., Coughlin, C. & Scharer, G. (2002)
Glycogen storage disease, Type 3		AGL	c.16C>T (p.Gln6Ter) c.18_19delGA (p.Gln6Hisfs) c.1222C>T (p.Arg408Ter) c.1384delG (p.Val462Terfs) c.2039G>A (p.Trp680Ter) c.2590C>T (p.Arg864Ter) c.2681+1G>A c.3439A>G (p.Arg1147Gly) c.3682C>T (p.Arg1228Ter) c.3965delT (p.Val1322Alafs) c.3980G>A (p.Trp1327Ter) c.4260-12A>G c.4342G>C (p.Gly1448Arg) c.4456delT (p.Ser1486Profs)	>99% >99%	Sephardic Jewish - Moroccan Faroese	Kishnani, P. S. et al. (2010); Santer, R. et al. (2001); Goldstein, J. L. et al. (2010); Parvari, R. et al. (1997)
Glycogen storage disease, Type 7		PFKM	c.329G>T (p.Arg110Leu) c.450+1G>A c.496C>T (p.Arg166Ter)	>95%	Ashkenazi Jewish	Sherman, J. B. et al. (1994)
GRACILE Syndrome		BCS1L	c.103G>C (p.Gly35Arg) c.133C>T (p.Arg45Cys) c.148A>G (p.Thr50Ala) c.166C>T (p.Arg56Ter) c.232A>G (p.Ser78Gly) c.296C>T (p.Pro99Leu) c.464G>C (p.Arg155Pro) c.547C>T (p.Arg183Cys) c.548G>A (p.Arg183His) c.550C>T (p.Arg184Cys)	>95%	Finland	de Lonlay, P. et al. (2001); Visapää, I. et al. (2002)
Inclusion body myopathy, Type 2		GNE	c.2228T>C (p.Met743Thr) c.1714G>C (p.Val572Leu)	>95% 48.30% 50.00%	Iranian Jewish Japanese Korean	Haghighi, A. et al. (2015); Cho, A. et al. (2014); Park, Y.-E. et al. (2012)
Isovaleric acidemia		IVD	c.941C>T (p.Ala314Val)	>50%	General population	Vockley, J. & Ensenauer, R. (2006); Mohsen, A.-W. A. et al. (1998); Moorthie, S., et al. (2014); Ensenauer, R. et al. (2004)
Joubert syndrome, Type 2		TMEM216	c.218G>A (p.Arg73His) c.218G>T (p.Arg73Leu)	>99%	Ashkenazi Jewish	Edvardson, S. et al. (2010)
Junctional epidermolysis bullosa, Herlitz type		LAMC2	c.283C>T (p.Arg95Ter)	>30%	Italian	Posteraro, P. et al. (2004); Castori, M. et al. (2007)
Leber congenital amaurosis (LCA5-related)		LCA5	c.1476dupA (p.Pro493Thrfs) c.1151delC (p.Pro384Glnfs) c.835C>T (p.Gln279Ter)	unknown >80%	General population Pakistani	Weleber, R. G. et al. (2004); Mackay, D. S. et al. (2013); Corton, M. et al. (2014)
Leydig cell hypoplasia [Luteinizing Hormone Resistance]		LHCGR	c.1505T>C (p.Leu502Pro) c.1847C>A (p.Ser616Tyr) c.1777G>C (p.Ala593Pro) c.1660C>T (p.Arg554Ter) c.1635C>A (p.Cys545Ter) c.1627T>C (p.Cys543Arg) c.1060G>A (p.Glu354Lys) c.1027T>A (p.Cys343Ser) c.430G>T (p.Val144Phe) c.391T>C (p.Cys131Arg)	>90%	Brazilian	Latronico, A. C. et al. (1996); Laue, L. et al. (1995)
Limb girdle muscular dystrophy, Type 2E		SGCB	c.452C>G (p.Thr151Arg) c.341C>T (p.Ser114Phe) c.323T>G (p.Leu108Arg) c.299T>A (p.Met100Lys) c.272G>C (p.Arg91Pro) c.272G>T (p.Arg91Leu)	>99% >55% 25% 12.50%	US Amish Brazilian European population General population	Duclos, F. et al. (1998); Semplicini, C. et al. (2015); Vainzof, M. et al. (1999); Bönnemann, C. G. et al. (1996)
Lipoamide Dehydrogenase Deficiency [Maple syrup urine disease, Type 3]		DLD	c.214A>G (p.Lys72Glu) c.685G>T (p.Gly229Cys) c.1081A>G (p.Met361Val) c.1123G>A (p.Glu375Lys) c.1178T>C (p.Ile393Thr) c.1463C>T (p.Pro488Leu) c.1483A>G (p.Arg495Gly)	>85%	Ashkenazi Jewish	Scott, S. A. et al. (2010); Quinonez, S. C. & Thoene, J. G. (2014); Shaag, A. et al. (1999)
Lipoprotein lipase deficiency		LPL	c.644G>A (p.Gly215Glu)	0.23	General population	Monsalve, M. V et al. (1990); Gilbert, B. et al. (2001)
Long chain 3-hydroxyacyl-CoA dehydrogenase deficiency		HADHA	c.1528G>C (p.Glu510Gln) c.1132C>T (p.Gln378Ter)	>80%	European population	IJlst, L. et al. (1996); Nedoszytko, B. et al. (2017); IJlst, L. et al. (1994)
Maple syrup urine disease, Type 1B		BCKDHB	c.548G>C (p.Arg183Pro) c.832G>A (p.Gly278Ser) c.853C>T (p.Arg285Ter) c.970C>T (p.Arg324Ter) c.1114G>T (p.Glu372Ter)	>95%	Ashkenazi Jewish	Baskovich, B. et al. (2016); Edelmann, L. et al. (2001); Scott, S. A. et al. (2010)
Methylmalonic acidemia (MMAA-related)		MMAA	c.64C>T (p.Arg22Ter) c.161G>A (p.Trp54Ter) c.266T>C (p.Leu89Pro) c.283C>T (p.Gln95Ter) c.358C>T (p.Gln120Ter) c.397C>T (p.Gln133Ter) c.433C>T (p.Arg145Ter) c.503delC (p.Thr168Metfs) c.562G>C (p.Gly188Arg) c.650T>A (p.Leu217Ter) c.653G>A (p.Gly218Glu) c.733+1G>A c.988C>T (p.Arg330Ter) c.1076G>A (p.Arg359Gln)	>80%	General population	Manoli, I., Sloan, J. L. & Venditti, C. P. (2005); Lerner-Ellis, J. P. et al. (2004)
Multiple sulfatase deficiency		SUMF1	c.463T>C (p.Ser155Pro)	0.95	Ashkenazi Jewish	Shi, L. et al. (2017)
Navajo neurohepatopathy [MPV17-related hepatocerebral mitochondrial DNA depletion syndrome]		MPV17	c.149G>A (p.Arg50Gln) c.148C>T (p.Arg50Trp)	>99%	Navajo population	El-Hattab, A. W., Scaglia, F., Craigen, W. J. & Wong, L.-J. C. (2012)
Neuronal ceroid lipofuscinosis (MFSD8-related)		MFSD8	c.881C>A (p.Thr294Lys) c.754+2T>A c.894T>G (p.Tyr298Ter) c.929G>A (p.Gly310Asp)	55% 70%	General population Turkish	Kousi, M., Lehesjoki, A.-E. & Mole, S. E. (2012)
Nijmegen breakage syndrome		NBN	c.657_661delACAAA (p.Lys219Asnfs)	100% 70%	Slavic N. American	Varon, R., Demuth, I. & Chrzanowska, K. H. (1999)
Ornithine translocase deficiency [Hyperornithinemia-Hyperammonemia-Homocitrullinuria (HHH) Syndrome]		SLC25A15	c.95C>G (p.Thr32Arg) c.535C>T (p.Arg179Ter) c.562_564delTTC (p.Phe188del)	95% >50%	French-Canadian Japanese	Debray, F.-G. et al. (2008); Miyamoto, T. et al. (2001); Salvi, S. et al. (2001); Salvi, S. et al. (2001); Sokoro, A. A. H. et al. (2010); Camacho, J. & Rioseco-Camacho, N. (2012)
Peroxisome biogenesis disorders Zellweger syndrome spectrum (PEX1-related)		PEX1	c.2916delA (p.Gly973Alafs) c.2528G>A (p.Gly843Asp) c.2097dupT (p.Ile700Tyrfs)	>70% >70%	General population Caucasian	Walter, C. et al. (2001); Maxwell, M. A. et al. (1999); Walter, C. et al. (2001); Maxwell, M. A. et al. (2002); Weller, S., Gould, S. J. & Valle, D. P. (2003); Steinberg, S. et al. (2004)
Peroxisome biogenesis disorders Zellweger syndrome spectrum (PEX2-related)		PEX2	c.355C>T (p.Arg119Ter)	0.95	Ashkenazi Jewish	Shi, L. et al. (2017)
Phenylketonurea		PAH	c.1315+1G>A c.1301C>A (p.Ala434Asp) c.1243G>A (p.Asp415Asn) c.1241A>G (p.Tyr414Cys) c.1238G>C (p.Arg413Pro) c.1223G>A (p.Arg408Gln) c.1222C>T (p.Arg408Trp) c.1220C>T (p.Pro407Leu) c.1208C>T (p.Ala403Val) c.1200-1G>A c.1169A>G (p.Glu390Gly) c.1162G>A (p.Val388Met) c.1157A>G (p.Tyr386Cys) c.1139C>T (p.Thr380Met) c.1129delT (p.Tyr377Thrfs) c.1068C>G (p.Tyr356Ter) c.1068C>A (p.Tyr356Ter) c.1066-3C>T …	>75% >70%	General population European population	van Wegberg, A. M. J. et al. (2017); Braun-Falco, M. et al. (Springer Berlin Heidelberg, 2009)
Pontocerebellar hypoplasia, Type 2E		VPS53	c.2084A>G (p.Gln695Arg) c.1556+5G>A	0.99	Moroccan Jewish	Ben-Zeev, B. et al. (2003); Feinstein, M. et al. (2014)
Pycnodysostosis		CTSK	c.990A>G (p.Ter330Trp) c.926T>C (p.Leu309Pro)	0.875	Danish	Haagerup, A. et al. (2000)
Pyruvate dehydrogenase deficiency (PDHB-related)		PDHB	c.1030C>T (p.Pro344Ser) c.395A>G (p.Tyr132Cys)	0.2	General population	Brown, R. et al. (2004); Okajima, K. et al. (2008)
Retinal Dystrophy (RLBP1-related) [Bothnia retinal dystrophy]		RLBP1	c.700C>T (p.Arg234Trp)	>99%	Sweden (founder)	Burstedt, M. et al. (2013); Burstedt, M. S. et al. (2001); Burstedt, M. S. et al. (1999)
Retinitis pigmentosa (DHDDS-related)		DHDDS	c.124A>G (p.Lys42Glu)	0.95	Ashkenazi Jewish	Shi, L. et al. (2017); Zelinger, L. et al. (2011)
Sanfilippo syndrome, Type D [Mucopolysaccharidosis IIID]		GNS	c.1226dupG (p.Ser410Ilefs) c.1169delA (p.Gln390Argfs) c.1168C>T (p.Gln390Ter) c.1138_1139insGTCCT (p.Asp380Glyfs) c.1063C>T (p.Arg355Ter)	>80%	General population	Jansen, A. C. M. et al. (2007); Mok, A., Cao, H. & Hegele, R. A. (2003)
Sjögren-Larsson syndrome		ALDH3A2	c.943C>T (p.Pro315Ser) c.1297_1298delGA (p.Glu433Argfs)	>95% 69%	Swedish Dutch	Jagell, S., Henrik, K. & Holmgren, G. (2008); Willemsen, M. A. A. P. et al. (1999)
Tay-Sachs disease		HEXA	c.745C>T (p.Arg249Trp) c.739C>T (p.Arg247Trp) c.1330+1G>A c.1307_1308delTA (p.Ile436Serfs) c.1302C>G (p.Phe434Leu) c.1274_1277dupTATC (p.Tyr427Ilefs) c.1260G>C (p.Trp420Cys) c.1178G>C (p.Arg393Pro) c.1177C>T (p.Arg393Ter) c.1176G>A (p.Trp392Ter) c.1073+1G>A c.987G>A (p.Trp329Ter) c.805G>A (p.Gly269Ser)	81% 32%	Ashkenazi Jewish non-Jewish	Scott, S. A. et al. (2010); Kaback, M. et al. (1993)
Usher syndrome, Type 1F		PCDH15	c.733C>T (p.Arg245Ter) c.7C>T (p.Arg3Ter)	0.64	Ashkenazi Jewish	Ben-Yosef, T. et al. (2003); Brownstein, Z. et al. (2004)
	Table S4: List of 50 monogenic diseases screened by comprehensive NIPT. Targeted mutations covered are outlined along with detection frequencies in corresponding populations.
